# Supplementary material for: Patterns and Incidence of Pneumonitis and Initial Treatment Outcomes with Durvalumab Consolidation Therapy after Radical Chemoradiotherapy for Stage III Non-Small Cell Lung Cancer
Source: Cancers (Basel). 2024 Mar 15;16(6):1162. doi: 10.3390/cancers16061162 (PMC10969599; doi:10.3390/cancers16061162)
Supplement: Supplementary file 1 [file cancers-16-01162-s001.zip]

Archive with 1 entries (1 files):
- Supplementary_materials_final(clean).pdf
